# Supplementary material for: Plasma-Ionized Magnesium in Hospitalized Horses with Gastrointestinal Disorders and Systemic Inflammatory Response Syndrome
Source: Animals (Basel). 2022 Jun 7;12(12):1479. doi: 10.3390/ani12121479 (PMC9219524; doi:10.3390/ani12121479)
Supplement: Supplementary file 1 [file animals-12-01479-s001.zip]

Archive with 5 entries (5 files):
- Figure S1.jpg
- figure S2a.jpg
- figure S2b.jpg
- figure S3.jpg
- figure S4.jpg
